# Supplementary material for: A Comparative Assessment of the Pathogenic Potential of Newly Discovered Henipaviruses
Source: Pathogens. 2024 Jul 16;13(7):587. doi: 10.3390/pathogens13070587 (PMC11280395; doi:10.3390/pathogens13070587)
Supplement: Supplementary file 1 [file pathogens-13-00587-s001.zip]

Archive with 1 entries (1 files):
- pathogens-3036733-supplementary.pdf
